# Supplementary material for: CAMKII and Calcineurin regulate the lifespan of Caenorhabditis elegans through the FOXO transcription factor DAF-16
Source: eLife. 2013 Jun 25;2:e00518. doi: 10.7554/eLife.00518 (PMC3691573; doi:10.7554/eLife.00518)
Supplement: Figure 2—source data 1. — (A) The lifespan extension by tax-6 RNAi required unc-43. (B) The longevity of unc-43(n498) was largely dependent on daf-16. (C) The unc-43(n498);cnb-1(ok276) double mutant lived longer than either single mutant. DOI: http://dx.doi.org/10.7554/eLife.00518.005 [file elife00518s001.xlsx]

## Sheet: A
Figure 2 - Source data 1A
Strain	Genotype	RNAi	Mean Lifespan (Days)	SEM	Log Rank P Value	Total Animals	repeat 1
MT2065	unc-43(n498n1186) IV	control RNAi	14.43	0.41	vs. MT2605 (tax-6 RNAi), p=0.044	69
MT2065	unc-43(n498n1186) IV	tax-6 RNAi	12.47	0.61		51
N2	WT	control RNAi	18.18	0.58	vs. N2 (tax-6 RNAi), p=0.001	70
N2	WT	tax-6 RNAi	20.98	0.89		56
Strain	Genotype	RNAi	Mean Lifespan (Days)	SEM	Log Rank P Value	Total Animals	repeat 2
MT2065	unc-43(n498n1186) IV	control RNAi	17.21	0.5	vs. MT2605 (tax-6 RNAi), p=0.595	122
MT2065	unc-43(n498n1186) IV	tax-6 RNAi	17.73	0.58		82
N2	WT	control RNAi	13.84	0.52	vs. N2 (tax-6 RNAi), p=0.007	77
N2	WT	tax-6 RNAi	16.4	0.95		60
Strain	Genotype	RNAi	Mean Lifespan (Days)	SEM	Log Rank P Value	Total Animals	repeat 3
MT2065	unc-43(n498n1186) IV	control RNAi	19.96	0.39	vs. MT2605 (tax-6 RNAi), p=0.432	89
MT2065	unc-43(n498n1186) IV	tax-6 RNAi	20.02	0.54		83
N2	WT	control RNAi	16.31	0.55	vs. N2 (tax-6 RNAi), p=0.02	73
N2	WT	tax-6 RNAi	18.88	0.75		72

## Sheet: B
Figure 2 - Source data 1B
Strain	Genotype	Mean Lifespan (Days)	SEM	Log Rank P Value	Total Animals	repeat 1
CF1038	daf-16(mu86) I	12.4048	0.24609	vs. all, p<0.001	84
MQD195	daf-16(mu86) I;unc-43(n498) IV	17.7667	0.44751	vs. N2, p=0.003, vs. the others, p<0.001	90
MT1092	unc-43(n498) IV	28.375	0.72312	vs. all, p<0.001	80
N2	WT	15.8065	0.42487		93
Strain	Genotype	Mean Lifespan (Days)	SEM	Log Rank P Value	Total Animals	repeat 2
CF1038	daf-16(mu86) I	11.3846	0.21356	vs. all, p<0.001	91
MQD195	daf-16(mu86) I;unc-43(n498) IV	15.8901	0.41388	vs. all, p<0.001	91
MT1092	unc-43(n498) IV	27.2857	0.61688	vs. all, p<0.001	84
N2	WT	14.5778	0.27047		90

## Sheet: C
Figure 2 - Source data 1C
Strain	Genotype	Mean Lifespan (Days)	SEM	Log Rank P Value	Total Animals
MQD412	unc-43(n498) IV;cnb-1(ok276) V	28.2	1.10342	vs. N2, vs. VC990,p<0.001	86
MT1092	unc-43(n498) IV	25.63	0.582626	vs. N2, vs. MQD412, p<0.001	85
N2	WT	16.07	0.346189		84
VC990	cnb-1(ok276) V	25.6	0.635697	vs. N2, p<0.001	98
