# Supplementary material for: CAMKII and Calcineurin regulate the lifespan of Caenorhabditis elegans through the FOXO transcription factor DAF-16
Source: eLife. 2013 Jun 25;2:e00518. doi: 10.7554/eLife.00518 (PMC3691573; doi:10.7554/eLife.00518)
Supplement: Figure 3—source data 1. — DOI: http://dx.doi.org/10.7554/eLife.00518.009 [file elife00518s002.xlsx]

## Sheet: Source Data 1
Figure 3 - Source data 1
Strain	Genotype	Mean Lifespan (Days)	SEM	Log Rank P Value	Total Animals
KU4	sek-1(km4) X	18	0.4514	vs. N2, p=0.001, vs. MQD196, p<0.001	88
MQD196	unc-43(n498) IV;sek-1(km4) X	30.8	0.585978	vs. MT1092, p=0.047, vs. N2, p<0.001	90
MT1092	unc-43(n498) IV	28.375	0.723121	vs. N2, p<0.001	80
N2	WT	15.8065	0.424875		93
