# Supplementary material for: CAMKII and Calcineurin regulate the lifespan of Caenorhabditis elegans through the FOXO transcription factor DAF-16
Source: eLife. 2013 Jun 25;2:e00518. doi: 10.7554/eLife.00518 (PMC3691573; doi:10.7554/eLife.00518)
Supplement: Figure 6—source data 1. — (A) Mutation of DAF-16 S286 to A partially suppressed the unc-43(gf) induced longevity. (B) Mutation of DAF-16 S286 to A partially suppressed the longevity of tax-6(null). (C) daf-16(mu86) animals expressing DAF-16 (S286D)::GFP had a longevity phenotype. DOI: http://dx.doi.org/10.7554/eLife.00518.014 [file elife00518s003.xlsx]

## Sheet: A
Figure 6 - Source data 1A
Strain	Genotype	Mean Lifespan (Days)	SEM	Log Rank P Value	Total Animals	repeat 1
CF1038	daf-16 (mu86) I	11.31	0.27	vs. all, p<0.001	79
MQD195	daf-16(mu86) I;unc-43(n498) IV	16.39	0.4	vs. N2, p=0.402, vs. others, p<0.001	99
MQD596	daf-16(mu86) I;unc-43(n498) IV ; hqIs9[pDAF-16::DAF-16::6xHis::gfp,pRF4]	29.23	1.06	vs. N2, p<0.001, vs. MQD658, p<0.001, vs. MQD685, P=0.158, vs. MT1092, p=0.002, vs. CF1038, p<0.001	93
MQD658	daf-16(mu86) I;unc-43(n498) IV ; hqEx182[pdaf-16::DAF-16-S286A::6xHis::GFP, pRF4]	19.3	0.71	vs. all, p<0.001	97
MQD685	daf-16(mu86) I;unc-43(n498) IV ; hqEx206[pdaf-16::DAF-16::6xHis::GFP, pRF4]	28.17	0.96	vs. N2 and CF1038, p<0.001, vs. MT1092, p=0.054	93
MT1092	unc-43(n498) IV	25.01	1.05	vs. N2 and CF1038, p<0.001	85
N2	WT	16.58	0.31		96
Strain	Genotype	Mean Lifespan (Days)	SEM	Log Rank P Value	Total Animals	repeat 2
CF1038	daf-16(mu86)	11.4	0.32	vs. N2, p<0.001	88
MQD195	daf-16(mu86)I;unc-43(n498) IV	15.51	0.4	vs. all, p<0.001	74
MQD596	daf-16(mu86)I;unc-43(n498) IV; hqIs9[pdaf-16::DAF-16::6xHis::gfp,pRF4]	34.79	0.91	vs. MQD655, MQD656, CF1038 and N2, p<0.001	98
MQD655	daf-16(mu86)I;unc-43(n498) IV; hqEx179[pdaf-16::6xHis::DAF-16-S286A::GFP, pRF4)]	27.03	0.98	vs. N2 and CF1038, p<0.001, vs MQD656, p=0.051	89
MQD656	daf-16(mu86)I;unc-43(n498) IV; hqEx180[pdaf-16::6xHis::DAF-16-S286A::GFP, pRF4)]	24.5	0.91	vs. N2, vs CF1038, p<0.001	92
MQD936	daf-16(mu86)I;unc-43(n498) IV; hqEx190[pdaf-16::DAF-16::6xHis::GFP, pRF4]	34.23	0.92	vs. MQD596, p=0.528, vs. others, p<0.001	94
MT1092	unc-43(n498) IV	29.38	1.05	vs. MQD655, p=0.006, vs. others, p<0.001	84
N2	WT	13.37	0.28		86

## Sheet: B
Figure 6 - Source data 1B
Strain	Genotype	Mean Lifespan (Days)	SEM	Log Rank P Value	Total Animals	repeat 1
CF1038	daf-16(mu86) I	11.02	0.27	vs. WT, p<0.001	80
MQD40	tax-6(ok2065) IV	20.92	0.52	vs. WT, MQD47, and MQD764, p<0.001, vs. MQD763, p=0.001, vs. MQD765, p=0.323, vs. MQD766, p=0.743	89
MQD47	daf-16(mu86) I;tax-6(ok2065) IV	12.79	0.33	vs. WT, MQD763, MQD764, MQD765, MQD766 and CF1038, p<0.001	84
MQD763	daf-16(mu86) I;tax-6(ok2065) IV; hqEx220[Pdaf-16::DAF-16-S286A::6xHis::GFP, pRF4]	18.35	0.61	vs. WT, p<0.001, vs. MQD766, p=0.001	63
MQD764	daf-16(mu86) I;tax-6(ok2065) IV; hqEx221[Pdaf-16::DAF-16-286A::6xHis::GFP, pRF4]	17.43	0.62	vs. WT, p=0.001, vs. MQD765 and MQD766, p<0.001, vs. MQD763, p=0.229	60
MQD765	daf-16(mu86) I;tax-6(ok2065) IV; hqEx195[pdaf-16::DAF-16::6xHis::GFP, pRF4)]	21.52	0.58	vs. WT, p<0.001, vs. MQD763, p<0.001, vs. MQD766, p=0.429	80
MQD766	daf-16(mu86) I;tax-6(ok2065) IV; hqEx192[pdaf-16::DAF-16::6xHis::GFP, pRF4]	21.56	0.6	vs. WT, p<0.001	63
N2	WT	15.01	0.49		86
Strain	Genotype	Mean Lifespan (Days)	SEM	Log Rank P Value	Total Animals	repeat 2
CF1038	daf-16(mu86) I	8.64	0.21	vs. all, p<0.001	53
MQD40	tax-6(ok2065) IV	19.09	0.74	vs. N2 and MQD47, p<0.001, vs. MQD763 and MQD764, p=0.001, vs. MQD766, p=0.993, vs. MQD765, p=0.353	68
MQD47	daf-16(mu86) I;tax-6(ok2065) IV	11.81	0.25	vs. all, p<0.001	86
MQD763	daf-16(mu86) I;tax-6(ok2065) IV; hqEx220[Pdaf-16::DAF-16-S286A::6xHis::GFP, pRF4]	16.22	0.59	vs. N2, p=0.006, vs. MQD764, p=0.967, vs. MQD766, p<0.001, vs. MQD 765, p=0.002	71
MQD764	daf-16(mu86) I;tax-6(ok2065) IV; hqEx221[Pdaf-16::DAF-16-S286A::6xHis::GFP, pRF4]	16.01	0.61	vs. N2, p=0.009, vs. MQD766, p<0.001, vs. MQD765, p=0.002	71
MQD765	daf-16(mu86) I;tax-6(ok2065) IV; hqEx195[pdaf-16::DAF-16::6xHis::GFP, pRF4]	18.55	0.53	vs. N2, p<0.001	110
MQD766	daf-16(mu86) I;tax-6(ok2065) IV; hqEx192[pdaf-16::DAF-16::6xHis::GFP, pRF4]	19.31	0.61	vs. N2, p<0.001, vs. MQD765, p=0.434	82
N2	WT	13.94	0.53		68

## Sheet: C
Figure 6 - Source data 1C
Strain	Genotype	Mean Lifespan (Days)	SEM	Log Rank P Value	Total Animals	repeat 1
CF1038	daf-16(mu86) I	10.61	0.23		85
MQD145	daf-16(mu86) I;hqIs9[pdaf-16::DAF-16::6xHis::GFP, pRF4]	18.45	0.72	vs. all, p<0.001	93
MQD643	daf-16(mu86) I;hqEx168[pdaf-16::DAF-16-S286D::6xHis::GFP, pRF4]	26.06	0.71	vs. CF1038, p<0.001, vs. MQD648, p=0.458	95
MQD649	daf-16(mu86) I;hqEx174[pdaf-16::DAF-16-S286D::6xHis::GFP, pRF4]	25.63	0.99	vs. CF1038, p<0.001	76
Strain	Genotype	Mean Lifespan (Days)	SEM	Log Rank P Value	Total Animals	repeat 2
CF1038	daf-16(mu86) I	11.68	0.22	vs. N2, p=0.514	94
MQD145	daf-16(mu86) I;hqIs9[pdaf-16::DAF-16::6xHis::GFP, pRF4]	17.4	0.65	vs. MQD675, p=0.067, vs. all the other strains, p<0.001	97
MQD643	daf-16(mu86) I;hqEx168[pdaf-16::DAF-16-S286D::6xHis::GFP, pRF4]	24.54	0.58	vs. MQD649, p=0.204, vs. all the other strains, p<0.001	111
MQD649	daf-16(mu86) I;hqEx174[pdaf-16::DAF-16-S286D::6xHis::GFP, pRF4]	24.41	0.83	vs. MQD674, MQD675, CF1038 and N2, p<0.001	103
MQD674	daf-16(mu86) I;hqEx192[pdaf-16::DAF-16::6xHis::GFP, pRF4]	20.18	0.61	vs. N2, CF1038, p<0.001, vs. MQD675, p=0.324	99
MQD675	daf-16(mu86) I;hqEx193[pdaf-16::DAF-16::6xHis::GFP, pRF4)]	20.06	0.49	vs. N2, CF1038, p<0.001	97
N2	WT	11.81	0.24		95
