# Supplementary material for: CAMKII and Calcineurin regulate the lifespan of Caenorhabditis elegans through the FOXO transcription factor DAF-16
Source: eLife. 2013 Jun 25;2:e00518. doi: 10.7554/eLife.00518 (PMC3691573; doi:10.7554/eLife.00518)
Supplement: Figure 7—source data 1. — (A) Both unc-43(gf) and tax-6(null) further increased the lifespan of daf-2 RNAi animals. (B) unc-43 was partially required for the long lifespan of daf-2 animals. (C) The DAF-16 S286A mutation appears not to affect the daf-2 longevity. DOI: http://dx.doi.org/10.7554/eLife.00518.018 [file elife00518s004.xlsx]

## Sheet: A
Figure 7 - Source data 1A
Strain	Genotype	RNAi	Mean Lifespan (Days)	SEM	Log Rank P Value	Total Animals
MQD40	tax-6(ok2065) IV	control RNAi	23.2727	0.9218	vs. N2, p<0.001, vs. MQD40 (daf-2RNAi), p<0.001	88
MQD40	tax-6(ok2065) IV	daf-2 RNAi	41.8987	0.9926	vs. N2 (daf-2 RNAi), p<0.001	79
MT1092	unc-43(n498) IV	control RNAi	28.375	0.72312	vs. N2, p<0.001, vs. MT1092 (daf-2RNAi), p<0.001	80
MT1092	unc-43(n498) IV	daf-2 RNAi	39.573	0.80883	vs. N2 and N2 (daf-2 RNAi), p<0.001	89
N2	WT	control RNAi	15.8065	0.42487	vs. N2 (daf-2 RNAi), p<0.001	93
N2	WT	daf-2 RNAi	26.4384	0.95822		73

## Sheet: B
Figure 7 - Source data 1B
Strain (25 degree)	Genotype	Mean Lifespan (Days)	SEM	Log Rank P Value	Total Animals	repeat 1
CF1041	daf-2(e1370)III	23.2051	1.34151	vs. all, p<0.001	78
MQD494	daf-2(e1370)III;unc-43(n498n1186) IV	15.9216	1.36679	vs. all, p<0.001	51
MT2605	unc-43(n498n1186) IV	10.6571	0.43209	vs. N2, p=0.613, vs. other strains, p<0.001	70
N2	WT	10.4063	0.43285		64
Strain (25 degree)	Genotype	Mean Lifespan (Days)	SEM	Log Rank P Value	Total Animals	repeat 2
CF1041	daf-2(e1370)III	20.3256	0.93659	vs. all, p<0.001	129
MQD494	daf-2(e1370)III;unc-43(n498n1186) IV	11.4037	0.61994	vs. N2, p=0.001, vs.MT2605, p<0.001	109
MT2605	unc-43(n498n1186) IV	9.027	0.38871	vs. N2, p=0.229	111
N2	WT	9.7686	0.3808		121

## Sheet: C
Figure 7 - Source data 1C
Strain	Genotype	RNAi	Mean Lifespan (Days)	SEM	Log Rank P Value	Total Animals	repeat 1			Repeat 1
MQD674	daf-16(mu86) I;hqEx192[pdaf-16::DAF-16::6xHis::GFP, pRF4]	control RNAi	23.07	0.68	vs. MQD674 (daf-2 RNAi), vs. MQD675 (daf-2 RNAi), vs. MQD989 (daf-2 RNAi), vs. MQD990 (daf-2 RNAi), p<0.001, vs. MQD675 (control RNAi), p=0.075, vs. MQD989 (control RNAi), p=0.209, vs. MQD990 (control RNAi), p=0.095.	76
MQD674	daf-16(mu86) I;hqEx192[pdaf-16::DAF-16::6xHis::GFP, pRF4]	daf-2 RNAi	33.79	1.74	vs. MQD675 (control RNAi), vs. MQD989 (control RNAi), vs. MQD990 (control RNAi), p<0.001, vs. MQD675 (daf-2 RNAi),p<0.01, vs. MQD989 (daf-2 RNAi), p=0.019,vs. MQD990 (daf-2 RNAi), p=0.028.	64
MQD675	daf-16(mu86) I;hqEx193[pdaf-16::DAF-16::6xHis::GFP, pRF4]	control RNAi	22.55	0.51	vs. MQD675 (daf-2 RNAi), vs. MQD989 (daf-2 RNAi), vs. MQD990 (daf-2 RNAi), p<0.001, vs. MQD989 (control RNAi), p=0.03 vs. MQD990 (control RNAi), p=0.97.	79
MQD675	daf-16(mu86) I;hqEx193[pdaf-16::DAF-16::6xHis::GFP, pRF4]	daf-2 RNAi	27.94	1.23	vs. MQD989 (control RNAi), vs. MQD990 (control RNAi), p<0.001, vs. MQD989 (daf-2 RNAi), p=0.85,vs. MQD990 (daf-2 RNAi), p=0.045.	75
MQD989	daf-16(mu86) I;hqEx365[pdaf-16::DAF-16-S286A::6xHis::GFP, pRF4]	control RNAi	23.67	0.77	vs. MQD989 (daf-2 RNAi), vs. MQD990 (daf-2 RNAi), p<0.001, vs. MQD990 (control RNAi), p=0.005.	74
MQD989	daf-16(mu86) I;hqEx365[pdaf-16::DAF-16-S286A::6xHis::GFP, pRF4]	daf-2 RNAi	30.63	1.51	vs. MQD990 (control RNAi), p<0.001, vs. MQD990 (daf-2 RNAi), p=0.864.	61
MQD990	daf-16(mu86) I;hqEx366[pdaf-16::DAF-16-S286A::6xHis::GFP, pRF4]	control RNAi	22.05	0.62	vs. MQD990 (daf-2 RNAi), p<0.001	71
MQD990	daf-16(mu86) I;hqEx366[pdaf-16::DAF-16-S286A::6xHis::GFP, pRF4]	daf-2 RNAi	30.69	1.47		66
Strain	Genotype	RNAi	Mean Lifespan (Days)	SEM	Log Rank P Value	Total Animals	repeat 1			Repeat 2
MQD674	daf-16(mu86) I;hqEx192[pdaf-16::DAF-16::6xHis::GFP, pRF4]	control RNAi	20.9351	0.706463	vs. MQD674 (daf-2 RNAi), vs. MQD675 (daf-2 RNAi), vs. MQD989 (daf-2 RNAi), vs. MQD990 (daf-2 RNAi), p<0.001, vs. MQD675 (control RNAi), p=0.987, vs. MQD989 (control RNAi), p=0.225, vs. MQD990 (control RNAi), p=0.521.	77
MQD674	daf-16(mu86) I;hqEx192[pdaf-16::DAF-16::6xHis::GFP, pRF4]	daf-2 RNAi	34.3143	1.61239	vs. MQD675 (control RNAi), vs. MQD989 (control RNAi), vs. MQD990 (control RNAi), p<0.001, vs. MQD675 (daf-2 RNAi), p=0.013, vs. MQD989 (daf-2 RNAi), p=0.003,vs. MQD990 (daf-2 RNAi), p=0.616.	70
MQD675	daf-16(mu86) I;hqEx193[pdaf-16::DAF-16::6xHis::GFP, pRF4]	control RNAi	20.9125	0.705806	vs. MQD675 (daf-2 RNAi), vs. MQD989 (daf-2 RNAi), vs. MQD990 (daf-2 RNAi), p<0.001, vs. MQD989 (control RNAi), p=0.211 vs. MQD990 (control RNAi), p=0.541.	80
MQD675	daf-16(mu86) I;hqEx193[pdaf-16::DAF-16::6xHis::GFP, pRF4]	daf-2 RNAi	33.0714	1.04601	vs. MQD989 (control RNAi), vs. MQD990 (control RNAi), p<0.001, vs. MQD989 (daf-2 RNAi), p=0.554,vs. MQD990 (daf-2 RNAi), p=0.015.	70
MQD989	daf-16(mu86) I;hqEx365[pdaf-16::DAF-16-S286A::6xHis::GFP, pRF4]	control RNAi	19.7531	0.708095	vs. MQD989 (daf-2 RNAi), vs. MQD990 (daf-2 RNAi), p<0.001, vs. MQD990 (control RNAi), p=0.075	81
MQD989	daf-16(mu86) I;hqEx365[pdaf-16::DAF-16-S286A::6xHis::GFP, pRF4]	daf-2 RNAi	31.3	1.11597	vs. MQD990 (control RNAi), p<0.001, vs. MQD990 (daf-2 RNAi), p=0.002.	80
MQD990	daf-16(mu86) I;hqEx366[pdaf-16::DAF-16-S286A::6xHis::GFP, pRF4]	control RNAi	21.1829	0.720318	vs. MQD990 (daf-2 RNAi), p<0.001	82
MQD990	daf-16(mu86) I;hqEx366[pdaf-16::DAF-16-S286A::6xHis::GFP, pRF4]	daf-2 RNAi	35.7763	1.21621		76
