# Supplementary material for: CAMKII and Calcineurin regulate the lifespan of Caenorhabditis elegans through the FOXO transcription factor DAF-16
Source: eLife. 2013 Jun 25;2:e00518. doi: 10.7554/eLife.00518 (PMC3691573; doi:10.7554/eLife.00518)
Supplement: Supplementary file 1. — (A) C. elegans strains used. (B) Oligos for genotyping. DOI: http://dx.doi.org/10.7554/eLife.00518.027 [file elife00518s005.xlsx]

## Sheet: Supplementary File 1A
Strains	Genotype
CF1038	daf-16(mu86) I
CF1041	daf-2(e1370ts) III
CF1553	muIs84[psod-3::GFP]
KU4	sek-1(km4) X
MQD2	hqIs2[ptax-6::TAX-6::GFP]
MQD5	hqIs5[ptax-6::TAX-6::GFP]
MQD40	tax-6(ok2065) IV
MQD47	daf-16(mu86) I;tax-6(ok2065) IV
MQD54	hqIs9[pdaf-16::DAF-16::6xHis::GFP, pRF4]
MQD79	tax-6(jh107) IV;hqIs9[pdaf-16::DAF-16::6xHis::GFP, pRF4]
MQD82	hqIs12[pdaf-16::3xFLAG::DAF-16, ptax-6::TAX-6::GFP]
MQD88	tax-6(ok2065) IV;hqIs9[pdaf-16::DAF-16::6xHis::GFP, pRF4]
MQD89	hqIs18[pdaf-16::3xFLAG::DAF-16, PRF-4]
MQD145	daf-16(mu86) I;hqIs9[pdaf-16::DAF-16::6xHis::GFP, pRF4]
MQD159	unc-43(n498) IV;hqIs9[pdaf-16::DAF-16::6xHis::GFP, pRF4]
MQD195	daf-16(mu86) I;unc-43(n498) IV
MQD195	daf-16(mu86) I;unc-43(n498) IV
MQD196	unc-43(n498) IV;sek-1(km4) X
MQD274	sek-1(km4) X ;hqIs9[pdaf-16::DAF-16::6xHis::GFP, pRF4]
MQD411	unc-43(n498n1186) IV ;hqIs9[pdaf-16::DAF-16::6xHis::GFP, pRF4]
MQD412	unc-43(n498) IV;cnb-1(ok276) V
MQD494	daf-2(e1370ts) III;unc-43(n498n1186) IV
MQD522	hqIs115[punc-43::3xHA::UNC-43, pdaf-16::3xFLAG::DAF-16, pRF4 ]
MQD530	hqIs118[punc-43::3xHA::UNC-43, pRF4]
MQD596	daf-16(mu86) I;unc-43(n498) IV;hqIs9[pdaf-16::DAF-16::6xHis::GFP, pRF4]
MQD643	daf-16(mu86) I;hqEx168[pdaf-16::DAF-16-S286D::6xHis::GFP, pRF4]
MQD649	daf-16(mu86) I;hqEx174[pdaf-16::DAF-16-S286D::6xHis::GFP, pRF4]
MQD655	daf-16(mu86) I;unc-43(n498) IV;hqEx179[pdaf-16::DAF-16-S286A::6xHis::GFP, pRF4]
MQD656	daf-16(mu86) I;unc-43(n498) IV;hqEx180[(pdaf-16::DAF-16-S286A::6xHis::GFP, pRF4]
MQD658	daf-16(mu86) I;unc-43(n498) IV;hqEx182[pdaf-16::DAF-16-S286A::6xHis::GFP, pRF4]
MQD674	daf-16(mu86) I;hqEx192[pdaf-16::DAF-16::6xHis::GFP, pRF4]
MQD675	daf-16(mu86) I;hqEx193[pdaf-16::DAF-16::6xHis::GFP, pRF4]
MQD685	daf-16(mu86) I;unc-43(n498) IV;hqEx206[pdaf-16::DAF-16::6xHis::GFP, pRF4]
MQD763	daf-16(mu86) I;tax-6(ok2065) IV;hqEx220[pdaf-16::DAF-16-S286A::6xHis::GFP, pRF4]
MQD764	daf-16(mu86) I;tax-6(ok2065) IV;hqEx221[pdaf-16::DAF-16-S286A::6xHis::GFP, pRF4]
MQD765	daf-16(mu86) I;tax-6(ok2065) IV;hqEx195[pdaf-16::DAF-16::6xHis::GFP, pRF4]
MQD766	daf-16(mu86) I;tax-6(ok2065) IV;hqEx192[pdaf-16::DAF-16::6xHis::GFP, pRF4]
MQD808	daf-16(mu86) I;hqIs188[pdaf-16::DAF-16-S286A::6xHis::GFP, PRG5271]
MQD877	daf-16(mu86) I;hqIs194[pdaf-16::DAF-16-T240A::6xHis::GFP, pRF4, PRG5271]
MQD936	daf-16(mu86) I;unc-43(n498) IV;hqEx190[pdaf-16::DAF-16::6xHis::GFP, pRF4]
MQD989	daf-16(mu86) I;hqEx365[pdaf-16::DAF-16-S286A::6xHis::GFP, pRF4]
MQD990	daf-16(mu86) I;hqEx366[pdaf-16::DAF-16-S286A::6xHis::GFP, pRF4]
MQD993	daf-16;hqEx362[pdaf-16::DAF-16-T240A::6xhis::GFP]
MQD994	daf-16;hqEx363[pdaf-16::DAF-16-T240A::6xhis::GFP]
MT1092	unc-43(n498) IV
MT2605	unc-43(n498n1186) IV
N2	WT
VC990	cnb-1(ok276) V

## Sheet: Supplementary File 1B
oligo name	sequence	orientation	used with	used for
oMD406	cgcccacacgtcacctttgaa	5’-3'	oMD407, oMD408	genotyping km4 allele of sek-1, the PCR product of WT should be 800bp, km4 should be 350bp
oMD407	tgctcatcgtcgccaaacagt	5’-3'	oMD406, oMD408	genotyping km4 allele of sek-1, the PCR product of WT should be 800bp, km4 should be 350bp
oMD408	ttgctccatagaaccgtaccatttgcg	5’-3'	oMD407, oMD406	genotyping km4 allele of sek-1, the PCR product of WT should be 800bp, km4 should be 350bp
oMD431	tctgctcgcatcctcctcgatat	5’-3'	oMD432, oMD433	genotyping gk7 allele of jnk-1, PCR product of WT should be 1100bp, gk-7 should be 400bp
oMD432	cgacgacgctgtctctttggatagttg	5’-3'	oMD431, oMD433	genotyping gk7 allele of jnk-1, PCR product of WT should be 1100bp, gk-7 should be 400bp
oMD433	cagttcgagccaatccgaaatccaag	5’-3'	oMD432, oMD431	genotyping gk7 allele of jnk-1, PCR product of WT should be 1100bp, gk-7 should be 400bp
oMD434	ccatggttgacataacaccaggtcta	5’-3'	oMD435, oMD436	genotyping ok276 allele of cnb-1, product of WT should be 1100bp, ok276 should be 700bp
oMD435	gagtcgtggtcgacaaggcaa	5’-3'	oMD434, oMD436	genotyping ok276 allele of cnb-1, product of WT should be 1100bp, ok276 should be 700bp
oMD436	agtgagcctgagccatcgacat	5’-3'	oMD435, oMD434	genotyping ok276 allele of cnb-1, product of WT should be 1100bp, ok276 should be 700bp
oMD437	cccatggataccagctgctttct	5’-3'	oMD438	to detect n1186 allele of unc-43, PCR with oMD438 and sequencing
oMD438	ctcaccttgcatccgcttctgaa	5’-3'	oMD437	to detect n1186 allele of unc-43, PCR with oMD438 and sequencing
oMD452	catgtctctatggacaattccacgct	5’-3'	oMD453	PCR with oMD453 and sequenced, 400bp to check the mutation of n498 allele of unc-43
oMD453	gctatccgctcgtgactttcaga	5’-3'	oMD452	PCR with oMD452 and sequenced, 400bp to check the mutation of n498 allele of unc-43
oAD468	actgtctacctctcctcctg	5’-3'	oAD477, oAD468	expect 890 bp product from WT (oAD477 and oAD476), ~ 700 bp product from mu86 (oAD468 and oAD476), and a doublet from +/mu86 animals
oAD476	cgactcctgcttaatctgaactc	5’-3'	oAD477, oAD468	expect 890 bp product from WT (oAD477 and oAD476), ~ 700 bp product from mu86 (oAD468 and oAD476), and a doublet from +/mu86 animals
oAD477	cacaaaatcgtggggaaaactatg	5’-3'	oAD468, oAD476	expect 890 bp product from WT (oAD477 and oAD476), ~ 700 bp product from mu86 (oAD468 and oAD476), and a doublet from +/mu86 animals
tax-6-F	ggtgtcatcgcattcagccatcagc	5’-3'	tax-R-2	genotyping ok2605 allele of tax-6, expect 1000bp product from WT (tax-6-WF, tax-6-R-2), 400bp product from ok2605 allele (tax-6-F, tax-6-R-2)
tax-6-R-2	tcgaggcgccggttactgtatgc	5’-3'	tax-6-WT-F, tax-6-F	genotyping ok2605 allele of tax-6, expect 1000bp product from WT (tax-6-WF, tax-6-R-2), 400bp product from ok2605 allele (tax-6-F, tax-6-R-2)
tax-6-WT-F	acgatgggaagcctgtggcttg	5’-3'	tax-6-R-2	genotyping ok2605 allele of tax-6, expect 1000bp product from WT (tax-6-WF, tax-6-R-2), 400bp product from ok2605 allele (tax-6-F, tax-6-R-2)
